# Supplementary material for: Antibodies induced by ancestral SARS-CoV-2 strain that cross-neutralize variants from Alpha to Omicron BA.1
Source: Sci Immunol. 2022 May 10:eabo3425. doi: 10.1126/sciimmunol.abo3425 (PMC9097876; doi:10.1126/sciimmunol.abo3425)
Supplement: Supplementary file 3 — Table S5 [file sciimmunol.abo3425_table_s5.xlsx]

## Sheet: Figure 1 Panel A-E
Panel A
Clone ID	D614G	alpha	beta	gamma	Delta	omicron
C89A10	1.20183	1.60105	1.54869	1.03404	1.49454	1.13295
C63C7	1.4003	1.22207	1.6243	1.06798	1.3653	1.53493
C63D3	1.00792	0.745301	1.05167	0.949233	1.2778	0.951173
G32Q4	1.41633	2.15205	1.65602	1.14358	1.31476	1.61861
C30C2	1.2092	1.10792	1.53884	0.094829	1.19662	0.944306
C93D9	1.62887	2.44604	1.62699	1.3185	1.71466	0.562741
C98C7	1.55915	2.25344	1.94782	1.22069	1.46014	1.68516
G32A4	1.47771	2.29456	2.11099	1.25016	1.56584	1.18431
G32B6	1.54842	2.23097	0.304559	-0.061412	1.90934	0.041836
C12A2	1.6636	2.31283	0.093926	0.84862	2.05276	0.117353
G32A8	1.71008	2.27045	0.174385	-0.042187	2.2733	0.053668
G32C4	1.75052	2.0605	2.06878	0.910392	2.2944	2.01753
C15D10	1.60897	2.10862	0.233045	-0.02536	1.76974	0.21449
C18C11	1.66922	2.04205	0.072984	-0.043521	1.97094	0.083502
C15D4	1.69526	2.32805	1.73852	1.09053	0.121191	0.211777
C102A4	1.49812	1.48907	0.993403	0.91382	1.51221	1.34361
C53F11	1.29919	1.04482	1.55111	1.0521	1.09529	1.84888
C53F9	1.13269	0.935295	1.33729	1.10009	1.0016	1.52944
C53E1	1.47839	2.01934	1.84589	1.23312	1.52415	1.87333
C53F10	0.981223	0.702405	1.14392	1.00169	1.04405	1.25711
C41P1	1.01144	1.01113	1.41426	0.833512	1.01632	0.868221
C12E7	1.12827	0.781395	1.43345	1.00364	1.10957	1.45129
G32Q3	1.02809	0.902859	1.2209	0.965702	1.00846	1.05977
C12D5	0.92104	0.594515	0.886123	0.873679	0.722356	0.89995
G32B1	1.1824	0.786369	1.40788	1.0171	1.23611	1.48072
C63C8	1.33577	1.50598	1.92167	1.11373	1.25201	1.38757
C18C10	1.01799	0.987424	1.25532	0.982804	1.07204	1.07576
C12C10	1.08838	0.719493	1.23926	0.979655	0.818085	1.40929
C93D1	0.801433	0.664025	0.860833	0.773816	0.574001	0.602336
C12B10	0.828447	1.00216	0.904221	0.816424	0.80656	0.653638
C12E9	0.590429	0.364908	0.599585	0.577395	0.41753	0.586948
C12C6	0.820947	0.545224	0.816806	0.855833	0.69772	0.685812
C29C2	0.966361	0.414189	0.973065	0.924101	0.855656	1.02663
C12D1	1.56746	1.95057	2.40427	1.20092	2.19749	1.0418
G32R7	1.67215	2.28327	2.39209	1.28883	2.07541	2.10149
C163E5	0.883275	1.16758	1.19217	1.02786	0.878933	1.6823
G32Q2	0.964327	1.13202	1.20494	0.945455	0.849516	1.66455
C12D6	0.55766	0.875039	0.713358	0.618568	0.635673	1.53045
C83A7	0.795461	0.830158	0.962634	0.829576	0.560717	1.55866
C53E4	0.757994	1.06803	1.00592	0.698804	0.674877	1.7174
C53E6	0.624754	0.715407	0.996803	0.75631	0.883891	1.51
C83B6	1.90082	2.43858	0.28822	0.289046	0.139484	0.585197
C41N3	1.75355	2.26689	0.291676	1.38366	0.274048	0.234023
C93D6	1.66683	1.11964	0.330408	1.12716	0.327751	0.190131
C12C11	1.84634	0.14995	0.164384	0.89969	0.10521	0.149669
C12C9	1.87656	2.568	0.24888	1.4306	0.079336	0.161484
C41C3	1.81347	2.33739	0.227457	1.36306	0.185295	0.095276
C83A8	1.75012	1.4631	0.035532	0.013597	0.098193	0.158976
G32A12	1.78569	2.02413	0.205501	1.34419	0.270077	0.367545
C12D8	1.80216	0.229321	0.230042	1.35834	0.23022	0.063992
C83B5	1.76019	1.07432	0.155652	1.05444	0.252704	0.198814
C12A8	1.61518	0.491923	0.620609	1.33812	0.413332	0.791784
C63D4	1.86326	2.25708	0.318515	-0.067135	0.171059	0.697205
C18D5	1.7518	0.04411	0.211393	1.29442	0.639008	0.185269
G32Q1	1.29878	1.52468	1.69879	1.37573	1.48929	1.11519
C7A9	1.20582	1.51521	1.61641	1.34557	1.43451	1.01442
C15C3	1.24395	1.41539	1.68646	1.38277	1.42619	1.02389
C7A4	1.32322	1.5478	1.74541	1.40231	1.54396	1.14695
C882C12	1.1187	1.36907	1.52988	1.20171	1.35225	0.943274
C30A11	1.14465	1.33418	1.62651	1.29162	1.4058	1.02702
C83B8	1.27938	1.47349	1.71923	1.32973	1.5211	1.03645
C83A10	1.26581	1.46696	1.67574	1.36233	1.5401	1.04639
C102A1	1.28548	1.45342	1.66947	1.37906	1.48425	1.07528
C163D1	1.27636	1.45132	1.58678	1.35987	1.47339	1.07545
C12B2	1.30865	1.49373	1.62079	1.38243	1.49104	1.06388
C107A2	1.18918	1.32583	1.46416	1.25548	1.39818	1.01493
G32R10	1.13288	1.22985	1.44282	1.29567	1.3577	0.950514
C41N6	1.12862	1.4227	1.60602	1.25924	1.4125	0.926832
C30A5	1.1973	1.36292	1.51813	1.2801	1.43071	0.979232
C163E6	1.24033	1.42483	1.51193	1.33427	1.46145	0.820707
C163E11	1.2259	1.37728	1.4783	1.30146	1.44149	0.97617
C107A1	1.14369	1.20541	1.36349	1.2547	1.32672	0.753485
C12B3	1.10719	-0.058697	1.37294	1.20448	1.25375	1.20665
Panel B	Log10 transformed IC50
Clone ID	D614G	alpha	beta	gamma	Delta	omicron
C89A10	1.69897	1.69897	1.69897	1.69897	1.0086	1.69897
C63C7	1.0086	1.00432	0.845656	0.721316	1.16017	1.69897
C63D3	1.69897	1.69897	1.69897	1.69897	1.58467	1.69897
G32Q4	-0.833866	0.169086	-0.601192	-1.04886	-0.500588	0.823865
C30C2	1.69897	1.69897	1.69897	1.69897	1.69897	1.69897
C93D9	-1.8962	-1.45296	1.69897	0.662002	-1.39794	1.69897
C98C7	-1.83863	-1.82769	-1.83033	-1.91937	-1.69897	0.0281644
G32A4	-2.18389	-2.13984	-1.81816	-2.50266	-2.52288	1.69897
G32B6	-1.89076	-1.3709	1.69897	1.69897	-1.91364	1.69897
C12A2	-2.41319	-2.67737	1.69897	1.69897	-1.76955	1.69897
G32A8	-1.23867	-1.06213	1.69897	1.69897	-1.15243	1.69897
G32C4	-0.235973	-0.21524	1.69897	1.69897	0.718917	1.69897
C15D10	0.773933	1.26031	1.69897	1.69897	1.45652	1.69897
C18C11	1.69897	1.69897	1.69897	1.69897	1.69897	1.69897
C15D4	0.656577	1.60249	1.69897	1.69897	1.69897	1.69897
C102A4	1.15442	1.04258	1.69897	1.69897	1.69897	1.69897
C53F11	0.627468	0.230193	0.589056	0.12483	1.69897	1.49845
C53F9	1.62315	1.13322	1.69897	0.82866	1.69897	1.69897
C53E1	0.70612	0.532627	0.429106	0.246745	1.0013	0.806587
C53F10	1.04139	1.0086	1.14489	1.06221	1.69897	1.69897
C41P1	0.879325	0.624901	1.02898	1.02776	1.2159	1.69897
C12E7	0.846213	0.987666	0.993613	0.849235	1.01115	1.16256
G32Q3	1.69897	1.69897	1.69897	1.69897	1.69897	1.69897
C12D5	1.08636	1.07298	1.69897	1.69897	1.69897	1.69897
G32B1	1.18921	0.777209	1.33925	0.731347	0.942801	1.16554
C63C8	0.758988	1	1.05077	0.492621	0.618676	1.69897
C18C10	1.39094	0.823474	0.2403	1.69897	1.69897	1.69897
C12C10	1.48883	1.0026	1.23249	1.69897	1.69897	1.69897
C93D1	1.69897	1.69897	1.69897	1.69897	1.69897	1.69897
C12B10	1.69897	1.69897	1.69897	1.69897	1.69897	1.69897
C12E9	1.69897	1.69897	1.69897	1.69897	1.69897	1.69897
C12C6	1.69897	1.69897	1.69897	1.69897	1.69897	1.69897
C29C2	1.69897	1.69897	1.69897	1.69897	1.69897	1.69897
C12D1	0.408749	0.283753	-0.121996	0.803594	0.0740847	1.69897
G32R7	-0.682146	-1.09914	-0.756466	-0.426316	0.267406	-0.790485
C163E5	1.69897	1.69897	1.69897	1.69897	1.69897	1.69897
G32Q2	1.69897	1.69897	1.69897	1.69897	1.69897	1.69897
C12D6	1.69897	1.69897	1.69897	1.69897	1.69897	1.69897
C83A7	1.69897	1.69897	1.69897	1.69897	1.69897	1.69897
C53E4	1.69897	1.02325	1.69897	1.69897	1.69897	1.69897
C53E6	1.69897	1.69897	1.69897	1.69897	1.69897	1.69897
C83B6	-0.525638	1.69897	1.69897	1.69897	1.69897	1.69897
C41N3	1.69897	1.69897	1.69897	1.69897	1.69897	1.69897
C93D6	0.29048	1.69897	1.69897	1.69897	1.69897	1.69897
C12C11	-1.01278	1.69897	1.69897	1.69897	1.69897	1.69897
C12C9	-1.17568	-0.689519	1.69897	1.69897	1.69897	1.69897
C41C3	-1.06048	1.69897	1.69897	1.69897	1.69897	1.69897
C83A8	1.69897	1.69897	1.69897	1.69897	1.69897	1.69897
G32A12	1.69897	1.69897	1.69897	1.69897	1.69897	1.69897
C12D8	1.69897	1.69897	1.69897	1.69897	1.69897	1.69897
C83B5	1.69897	1.69897	1.69897	1.69897	1.69897	1.69897
C12A8	1.69897	1.69897	1.69897	1.69897	1.69897	1.69897
C63D4	1.69897	1.69897	1.69897	1.69897	1.69897	1.69897
C18D5	1.69897	1.69897	1.69897	1.69897	1.69897	1.69897
G32Q1	1.69897	1.69897	1.69897	1.69897	1.69897	1.69897
C7A9	1.69897	1.69897	1.69897	1.69897	1.69897	1.69897
C15C3	1.69897	1.69897	1.69897	1.69897	1.69897	1.69897
C7A4	1.69897	1.69897	1.69897	1.69897	1.69897	1.69897
C882C12	1.69897	1.69897	1.69897	1.69897	1.69897	1.69897
C30A11	1.69897	1.69897	1.69897	1.69897	1.69897	1.69897
C83B8	1.69897	1.69897	1.69897	1.69897	1.69897	1.69897
C83A10	1.69897	1.69897	1.69897	1.69897	1.69897	1.69897
C102A1	1.69897	1.69897	1.69897	1.69897	1.69897	1.69897
C163D1	1.69897	1.69897	1.69897	1.69897	1.69897	1.69897
C12B2	1.69897	1.69897	1.69897	1.69897	1.69897	1.69897
C107A2	1.69897	1.69897	1.69897	1.69897	1.69897	1.69897
G32R10	1.69897	1.69897	1.69897	1.69897	1.69897	1.69897
C41N6	1.69897	1.69897	1.69897	1.69897	1.69897	1.69897
C30A5	1.69897	1.69897	1.69897	1.69897	1.69897	1.69897
C163E6	1.69897	1.69897	1.69897	1.69897	1.69897	1.69897
C163E11	1.69897	1.69897	1.69897	1.69897	1.69897	1.69897
C107A1	1.69897	1.69897	1.69897	1.69897	1.69897	1.69897
C12B3	1.69897	1.69897	1.69897	1.69897	1.69897	1.69897
Panel C	Frequency (%)
	RBD-3	RBD-2	RBD-1	NTD-1
D614G	6.7	30	46.7	16.7
alpha	6.7	30	46.7	3.3
beta	6.7	6.7	36.7	0
gamma	6.7	10	33.3	0
delta	13.3	26.7	23.3	0
Omicron	3.3	3.3	16.7	0
Panel D	Log10 transformed
	RBD-3	RBD-2	RBD-1	NTD-1	Total
D614G	0.0873671	-1.14076	0.894216	-0.69682	-0.0352384
alpha	0.586704	-0.875925	0.672904	1.22127	0.293903
beta	0.122232	0.916034	0.876207	1.69897	0.975017
gamma	-0.163771	0.714866	0.895468	1.69897	0.904589
delta	0.32979	-0.719135	1.21601	1.69897	0.656877
Omicron	1.26142	1.49363	1.40502	1.69897	1.47102
Panel E
	BNT162b2 efficacy against infection (%)	BNT162b2 efficacy against severe disease (%)
Clinical Trial	94.7	95
Alpha	90	96
Beta	75	88
Gamma
Delta	88	93.4
Omicron		70

## Sheet: Figure S5
WA1 authentic virus
	Concentration (μg/mL)	G32Q4											Concentration (μg/mL)	C93D9											Concentration (μg/mL)	C98C7											Concentration (μg/mL)	G32A4											Concentration (μg/mL)
	10	100	100	100	100	100	100	100	100	100			10	100	100	100	100	100	100	100	100	100			10	100	100	100	100	100	100	100	100	100			1	100	100	100	100	100	100	100	100	100			5
	5	100	100	100	100	100	100	100	100	100			5	100	100	100	100	100	100	100	100	100			5	100	100	100	100	100	100	100	100	100			0.5	100	100	100	100	100	100	100	100	100			2.5
	2.5	98.1481	98.1481	96.2963	90.7407	90.7407	96.2963	88.8889	88.8889	96.2963			2.5	100	100	100	100	100	100	100	100	100			2.5	100	100	100	100	100	100	100	100	100			0.25	98.1481	100	96.2963	100	96.2963	100	100	98.1481	98.1481			1.25
	1.25	72.2222	72.2222	62.963	81.4815	72.2222	74.0741	72.2222	68.5185	64.8148			1.25	100	100	100	100	100	100	100	100	100			1.25	100	100	100	100	100	100	100	100	100			0.125	92.5926	90.7407	90.7407	92.5926	83.3333	94.4444	85.1852	90.7407	90.7407			0.625
	0.625	61.1111	75.9259	83.3333	70.3704	74.0741	74.0741	66.6667	59.2593	62.963			0.625	100	100	100	100	100	100	100	100	100			0.625	100	100	100	100	100	100	100	100	100			0.0625	77.7778	64.8148	75.9259	81.4815	81.4815	75.9259	75.9259	83.3333	83.3333			0.3125
	0.3125	51.8519	59.2593	55.5556	44.4444	40.7407	59.2593	46.2963	59.2593	59.2593			0.3125	96.2963	94.4444	98.1481	92.5926	96.2963	94.4444	94.4444	92.5926	94.4444			0.3125	98.1481	98.1481	98.1481	98.1481	98.1481	98.1481	98.1481	98.1481	98.1481			0.03125	64.8148	74.0741	70.3704	68.5185	66.6667	66.6667	64.8148	70.3704	61.1111			0.15625
	0.156	14.8148	27.7778	40.7407	25.9259	31.4815	38.8889	16.6667	22.2222	24.0741			0.156	92.5926	87.037	87.037	77.7778	83.3333	79.6296	79.6296	81.4815	85.1852			0.156	85.1852	87.037	90.7407	77.7778	79.6296	83.3333	81.4815	88.8889	94.4444			0.0156	44.4444	40.7407	31.4815	46.2963	46.2963	40.7407	42.5926	37.037	37.037			0.078
	0.078	-3.7037	11.1111	7.40741	12.963	7.40741	0	7.40741	9.25926	7.40741			0.078	59.2593	42.5926	59.2593	66.6667	61.1111	59.2593	42.5926	38.8889	48.1481			0.078	64.8148	59.2593	57.4074	62.963	59.2593	62.963	72.2222	66.6667	68.5185			0.0078	27.7778	25.9259	35.1852	24.0741	16.6667	5.55556	22.2222	7.40741	24.0741			0.039
	0.039	11.1111	9.25926	7.40741	12.963	0	12.963	14.8148	20.3704	5.55556			0.039	9.25926	1.85185	16.6667	18.5185	25.9259	18.5185	14.8148	14.8148	9.25926			0.039	44.4444	51.8519	40.7407	57.4074	44.4444	44.4444	57.4074	55.5556	53.7037			0.0039	14.8148	14.8148	20.3704	-12.963	14.8148	7.40741	-5.55556	16.6667	-1.85185			0.0195
	0.019	5.55556	-1.85185	11.1111	16.6667	9.25926	12.963	16.6667	3.7037	9.25926			0.019	11.1111	-3.7037	-3.7037	-5.55556	14.8148	12.963	-7.40741	11.1111	7.40741			0.019	18.5185	22.2222	16.6667	24.0741	12.963	25.9259	20.3704	25.9259	22.2222			0.00195	-7.40741	0	-5.55556	-1.85185	14.8148	14.8148	1.85185	-5.55556	11.1111			0.00976
Omicron authentic virus	Concentration (μg/mL)	G32Q4											Concentration (μg/mL)	C93D9											Concentration (μg/mL)	C98C7											Concentration (μg/mL)	G32A4											Concentration (μg/mL)
	10	67.5676	59.4595	59.4595	55.4054	59.4595	63.5135	67.5676	55.4054	71.6216			10	-29.7297	2.7027	-17.5676	-21.6216	6.75676	6.75676	-9.45946	-1.35135	-21.6216			10	100	100	100	100	100	100	100	95.9459	100			1	-29.7297	6.75676	-5.40541	-1.35135	-1.35135	2.7027	-17.5676	-37.8378	-13.5135			5
	5	35.1351	31.0811	31.0811	39.1892	35.1351	31.0811	43.2432	47.2973	31.0811			5	-9.45946	-5.40541	-21.6216	14.8649	10.8108	-9.45946	-1.35135	-9.45946	-13.5135			5	100	95.9459	100	91.8919	87.8378	79.7297	87.8378	79.7297	75.6757			0.5	-1.35135	-9.45946	2.7027	-33.7838	-13.5135	2.7027	-17.5676	2.7027	-21.6216			2.5
	2.5	10.8108	2.7027	2.7027	27.027	2.7027	-13.5135	10.8108	2.7027	14.8649			2.5	-33.7838	-17.5676	-41.8919	-5.40541	2.7027	-37.8378	-25.6757	-33.7838	-33.7838			2.5	67.5676	67.5676	59.4595	51.3514	55.4054	51.3514	59.4595	39.1892	55.4054			0.25	-25.6757	-1.35135	-29.7297	-21.6216	-17.5676	10.8108	-1.35135	10.8108	-5.40541			1.25
	1.25	-5.40541	-25.6757	2.7027	10.8108	-9.45946	-1.35135	14.8649	-1.35135	-1.35135			1.25	-1.35135	-5.40541	-25.6757	-13.5135	-13.5135	-5.40541	-1.35135	-25.6757	-37.8378			1.25	18.9189	18.9189	22.973	31.0811	51.3514	35.1351	35.1351	35.1351	18.9189			0.125	2.7027	2.7027	-13.5135	-13.5135	6.75676	-13.5135	-5.40541	14.8649	2.7027			0.625
	0.625	2.7027	-1.35135	-13.5135	-9.45946	-9.45946	6.75676	31.0811	2.7027	-1.35135			0.625	-5.40541	-13.5135	2.7027	-13.5135	-9.45946	-37.8378	-1.35135	-29.7297	-21.6216			0.625	6.75676	2.7027	6.75676	-5.40541	18.9189	10.8108	-1.35135	2.7027	22.973			0.0625	-17.5676	-9.45946	-17.5676	-25.6757	10.8108	-17.5676	-5.40541	-13.5135	-9.45946			0.3125
	0.3125	-1.35135	-1.35135	-1.35135	6.75676	-9.45946	-5.40541	2.7027	2.7027	-13.5135			0.3125	-5.40541	-41.8919	6.75676	-25.6757	2.7027	-29.7297	27.027	2.7027	6.75676			0.3125	22.973	6.75676	-5.40541	-9.45946	-1.35135	-5.40541	-1.35135	-9.45946	-5.40541			0.03125	-1.35135	-25.6757	-9.45946	-5.40541	-29.7297	-9.45946	-17.5676	-21.6216	-37.8378			0.15625
	0.156	-1.35135	-9.45946	-13.5135	-13.5135	6.75676	-9.45946	-1.35135	-1.35135	-25.6757			0.156	-13.5135	2.7027	-1.35135	-21.6216	6.75676	-9.45946	-17.5676	-17.5676	-41.8919			0.156	-17.5676	6.75676	-5.40541	2.7027	-13.5135	-9.45946	2.7027	-1.35135	-1.35135			0.0156	-9.45946	2.7027	-13.5135	-21.6216	6.75676	-29.7297	-29.7297	-9.45946	-41.8919			0.078
	0.078	10.8108	2.7027	6.75676	2.7027	10.8108	2.7027	-13.5135	10.8108	2.7027			0.078	-50	-33.7838	-1.35135	-21.6216	-17.5676	-29.7297	-21.6216	-25.6757	-37.8378			0.078	-9.45946	6.75676	-21.6216	2.7027	10.8108	-21.6216	-21.6216	-1.35135	-13.5135			0.0078	-29.7297	-13.5135	-21.6216	2.7027	-1.35135	14.8649	-5.40541	10.8108	-33.7838			0.039
	0.039	-33.7838	14.8649	-9.45946	-1.35135	-9.45946	-5.40541	-13.5135	-5.40541	-9.45946			0.039	-17.5676	-29.7297	-29.7297	-17.5676	-21.6216	-13.5135	-25.6757	-25.6757	-9.45946			0.039	-13.5135	-1.35135	-9.45946	2.7027	-5.40541	-29.7297	-13.5135	2.7027	-29.7297			0.0039	-5.40541	2.7027	18.9189	-9.45946	-1.35135	-21.6216	-21.6216	2.7027	-13.5135			0.0195
	0.019	6.75676	-5.40541	-1.35135	-13.5135	-13.5135	-25.6757	-33.7838	-41.8919	-25.6757			0.019	-17.5676	-1.35135	-17.5676	-17.5676	-9.45946	-37.8378	2.7027	-29.7297	-21.6216			0.019	-9.45946	-5.40541	-9.45946	-25.6757	-13.5135	-33.7838	2.7027	-21.6216	-33.7838			0.00195	-13.5135	-5.40541	-13.5135	-5.40541	-9.45946	-5.40541	6.75676	-5.40541	2.7027			0.00976
[truncated: 9 more columns]
